# Supplementary material for: The uncharacterized PA3040-3042 operon is part of the cell envelope stress response and a tobramycin resistance determinant in a clinical isolate of Pseudomonas aeruginosa
Source: Microbiol Spectr. 2024 Jul 1;12(8):e03875-23. doi: 10.1128/spectrum.03875-23 (PMC11302039; doi:10.1128/spectrum.03875-23)
Supplement: Supplemental data set — Significantly depleted or enriched genes obtained from the phage infection Tn-Seq experiment. [file spectrum.03875-23-s0002.xlsx]

## Sheet: Lytic vs control Annotated Prob
Probe	Start	End	Feature Strand	P-value (EdgeR stats p<0.05 lytic vs control)	Log2 Fold Change (EdgeR stats p<0.05 lytic vs control)	Control average read count	Lytic average read count
PA0006	7803	8339	-	0.00774454	-1.66163	7.33333	1.16667
PA0027	28613	29899	+	0.000929783	-1.86884	9.66667	1.33333
PA0119	138818	140167	+	0.030672	-2.66773	3	0.166667
PA0151	171047	173434	+	0.00029764	-2.57119	8.33333	0.666667
PA0207	236218	237111	+	0.00115553	-2.32118	7	0.666667
PA0215	243431	243835	+	0.00202547	-2.30236	5.33333	0.5
PA0260	291154	293304	-	0.0218402	-2.48975	4.33333	0.333333
gpuA	323616	324572	+	0.0393721	-2.5246	2.66667	0.166667
spuE	339959	341056	+	0.00397326	-1.80084	7	1
fiuA	530029	532437	-	0.00104187	-2.10272	7.33333	0.833333
glcB	542170	544347	-	0.0351282	-1.47212	4.66667	0.833333
PA0486	547432	548406	-	0.0299903	-1.50599	5.66667	1
PA0498	557354	558361	-	0.0391061	-1.3438	6.66667	1.33333
PA0622	681394	682554	+	0.011681	-1.49963	8.33333	1.5
PA0658	711220	712020	-	0.037588	-1.77867	3.66667	0.5
PA0794	870249	872855	-	0.0427541	-2.35526	2.33333	0.166667
cbpD	930653	931822	-	0.0146182	-0.930328	15.6667	4.33333
PA0955	1040724	1041680	-	0.0356996	-2.34511	2.33333	0.166667
pyoS5	1066321	1067817	-	0.0492713	-0.374604	48.3333	19.8333
fleR	1190385	1191806	+	0.0176926	-1.89856	4	0.5
PA1389	1509562	1511046	+	0.0176855	-2.25124	3.66667	0.333333
cobA	1922295	1923032	-	0.0418085	-0.547304	50.6667	18.5
fpvR	2641035	2642030	+	0.0363459	-1.01382	9.66667	2.5
pvdP	2646776	2648410	-	0.042606	-1.36695	8.33333	1.66667
pvdJ	2665156	2671629	-	0.000851539	-0.720247	57.6667	18.6667
PA2462	2761921	2778804	-	0.0024547	-1.24982	13.6667	3
cspD	2965201	2965473	+	0.00519334	-2.68435	3	0.166667
PA2656	3006005	3007342	-	0.0393843	-2.12053	3.33333	0.333333
PA3040	3403812	3404141	+	0.00263773	-1.50664	11	2
PA3065	3434373	3435359	-	0.0241078	-2.53956	2.66667	0.166667
wzx	3536576	3537811	-	0.0352223	-1.01349	9.66667	2.5
nosZ	3797009	3798919	+	0.013738	-2.5246	2.66667	0.166667
PA3410	3818597	3819112	-	0.00425203	-2.58767	4.66667	0.333333
argG	3944662	3945879	-	0.0393843	-2.12054	3.33333	0.333333
PA3595	4029759	4031168	+	0.0356996	-2.34506	2.33333	0.166667
PA3649	4087526	4088878	-	0.00773423	-2.37108	4	0.333333
PA3758	4208168	4209259	+	0.00638877	0.344852	667.333	451.5
PA3967	4445999	4446391	+	0.0178373	-1.85109	5	0.666667
PA3988	4469613	4470236	+	0.0374495	-0.778296	17.3333	5.33333
PA4126	4614024	4615328	+	0.0399312	-2.34674	2.33333	0.166667
uvrA	4748756	4751593	+	0.0353737	-1.47258	4.66667	0.833333
rplC	4766625	4767260	-	0.00329271	-3.0816	4	0.166667
rpoB	4776544	4780617	-	0.037588	-1.7786	3.66667	0.5
PA4317	4845938	4846675	+	0.0109463	-0.958523	20.3333	5.5
PA4608	5166900	5167277	+	0.0153527	-1.53293	6.66667	1.16667
PA4805	5390148	5391554	-	0.022937	-1.54133	6.66667	1.16667
motB	5557958	5559001	-	0.00203384	-2.68591	5	0.333333
fimX	5565493	5567568	+	0.00519334	-2.68432	3	0.166667
pilQ	5675714	5677858	-	0.00773423	-2.37114	4	0.333333
PA5072	5708955	5710898	+	0.0139979	-1.52877	6.66667	1.16667
PA5097	5738432	5739835	-	0.0123468	-2.12312	4.66667	0.5
ntrB	5772298	5773374	+	0.010061	-1.94347	5.33333	0.666667
PA5153	5801315	5802067	+	0.00811971	-2.48231	4.33333	0.333333
PA5238	5896806	5898794	-	0.0405385	-0.770628	15	4.66667
PA5250	5911262	5912020	-	0.0165931	-2.82801	3.33333	0.166667
pchP	5957208	5958257	-	0.0311381	-1.35082	8.33333	1.66667
PA5294	5959474	5960940	+	0.0173352	-1.35995	8.33333	1.66667
PA5363	6030351	6031250	-	0.0419615	-2.35055	2.33333	0.166667
PA5396	6074230	6075207	+	0.00752633	-2.69553	3	0.166667
PA5542	6234500	6235744	-	0.00109235	-3.29201	4.66667	0.166667
PA5546	6239448	6240632	-	0.0138417	-1.5274	6.66667	1.16667
glmS	6243111	6244946	-	0.0393721	-2.68426	3	0.166667
atpD	6248278	6249654	-	0.0286136	-1.50312	5.66667	1
gidA	6257305	6259197	-	0.0410552	-1.65273	4.33333	0.666667

## Sheet: Lysogenic vs control Annotated 
Probe	Start	End	Feature Strand	P-value (EdgeR stats p<0.05 lysogenic vs control)	Log2 Fold Change (EdgeR stats p<0.05 lysogenic vs control)	Control average read count	Lysogenic read count average
PA0070	82404	83318	-	0.0375778	-1.72481	2.66667	0.666667
spuE	339959	341056	+	0.0237829	-1.09092	7	3
PA0329	370706	371038	-	0.00780969	1.34474	3.66667	8.83333
PA0486	547432	548406	-	0.00661249	-1.59581	5.66667	1.66667
PA0788	860175	863300	-	0.00217239	1.06078	8	15.6667
pqsA	1078462	1080015	+	0.0362976	1.03712	4.33333	8.33333
PA1035	1123356	1123850	-	0.0169272	-1.78407	4	1
PA1389	1509562	1511046	+	0.00138781	-2.50818	3.66667	0.5
PA1808	1963658	1964677	-	0.0268388	0.452763	55	69.3333
PA1810	1965771	1967618	-	0.0400224	-1.88227	3.66667	0.833333
PA1877	2047275	2048462	+	0.0156713	0.370092	42.3333	51
PA1916	2090213	2091445	-	0.00468311	0.347705	72	85.3333
PA2221	2443161	2444366	+	0.0305101	0.677054	16.6667	24.6667
catB	2825958	2827079	-	0.0163447	2.78036	0.333333	2.83333
nuoH	2990435	2991430	+	0.0137351	-2.782	2	0.166667
PA2656	3006005	3007342	-	0.0170531	-1.75651	3.33333	0.833333
PA3312	3714915	3715805	-	0.0467247	-2.11723	2	0.333333
PA3343	3753763	3754932	-	0.0245318	0.283976	77	87.1667
PA3480	3893432	3893998	-	0.037952	-1.37021	5.66667	2
PA3649	4087526	4088878	-	0.0289441	-1.5786	4	1.16667
PA4126	4614024	4615328	+	0.0424828	-1.88711	2.33333	0.5
rpoC	4772279	4776478	-	0.0248688	-1.35789	5.66667	2
PA4343	4871913	4873232	-	0.0165887	-2.3342	2.33333	0.333333
ftsI	4952604	4954343	-	0.00519174	-2.99168	2.33333	0.166667
PA4805	5390148	5391554	-	0.0364368	-1.10626	6.66667	2.83333
fdnI	5396992	5397618	-	0.048206	0.46836	31	39.8333
fimX	5565493	5567568	+	0.00275149	-2.67961	3	0.333333
parE	5576028	5577917	-	0.00773092	-2.22962	3	0.5
PA5082	5720950	5721849	-	0.0393756	-1.88419	2.33333	0.5
PA5089	5727239	5729476	-	0.0310858	-1.11081	6.33333	2.66667
PA5491	6182396	6182689	-	0.0356947	-2.53655	1.66667	0.166667
glmS	6243111	6244946	-	0.0366893	-1.60937	3	0.833333
atpD	6248278	6249654	-	0.0199945	-1.35128	5.66667	2
